# Supplementary material for: Prediction of novel synthetic pathways for the production of desired chemicals
Source: BMC Syst Biol. 2010 Mar 28;4:35. doi: 10.1186/1752-0509-4-35 (PMC2873314; doi:10.1186/1752-0509-4-35)
Supplement: Additional file 1 — The list of 50 reaction rules (reactionRules.xls). The alphabets of rule IDs show the atoms participating in the functional groups on the substrate side. The first number in the ID is assigned according to the rule shown in the next column. The reaction mechanisms and the structures of cosubstrates and coproducts are represented by SMARTS and SMILES, respectively. SMILES is the chemical structure representation language and SMARTS is its query language. If the reaction mechanisms of two reaction rules are the same and the cosubstrates are different, an extra number is shown. In the cosubstrate or the coproduct column, 'itself' means that two same chemicals participate in the reaction. [file 1752-0509-4-35-S1.XLS]

## Sheet: Sheet1
Rule ID	Reaction Mechanisms	Cosubstrate	Coproduct
C.1	([#6]).([#6])>>[#6][#6]	C
C.1.1	([#6]).([#6])>>[#6][#6]	CC=O
C.1.2	([#6]).([#6])>>[#6][#6]	C(=O)O
C.1.3	([#6]).([#6])>>[#6][#6]	itself
C.1.4	[#6].[#6]>>[#6][#6]	CC(=O)O
C.2	([#6]).([#6])>>[#6]=[#6]	C
C.3	[#6][#6]>>[#6]=[#6]
C.4	[#6]([#6:1])=[#6:2]>>[#6](=[#6:1])[#6:2]
C.5	[#6:1][#6:2][#6:3]>>[#6:1]([#6:3])[#6:2]
CN.1	([#6]).([#7])>>[#6][#7]	N
CN.2	([#7]).([#6])>>[#6][#7]	C
CN.2.1	([#7]).([#6])>>[#6][#7]	CC=O
CN.3	[#6][#7]>>[#6]=[#7]
CN.4	[#7][#6:2][#6:1]>>[#7][#6:1][#6:2]
CN.5	([#7].[#7]).[#6]>>[#7][#6][#7]	C
CNO.1	([#6][#7]).([#8])>>([#6][#8]).([#7])	O	N
CNO.2	([#6][#7]).([#8])>>([#6]=[#8]).([#7])	O	N
CNO.3	([#6]=[#7]).([#8])>>([#6]=[#8]).([#7])	O	N
CNO.4	([#6]#[#7]).([#8][#8])>>([#8][#6]=[#8]).([#7])	OO	N
CO.1	([#8]).([#6])>>[#6][#8]	C
CO.1.1	([#8]).([#6])>>[#6][#8]	CC=O
CO.2	([#6]).([#8])>>[#6][#8]	O
CO.2.1	([#6]).([#8])>>[#6][#8]	OP(O)(O)=O
CO.3	([#6]).([#8])>>[#6]=[#8]	O
CO.4	[#6][#8]>>[#6]=[#8]
CO.5	([#6]=[#6]).([#8]=[#8])>>([#6]=[#8]).([#6]=[#8])	O=O	itself
CO.6	[#6][#6]=[#8]>>[#8][#6]=[#6]
CO.7	[#8][#6:1][#6:2]=[#8]>>[#8][#6:2][#6:1]=[#8]
CO.8	[#6][#8:1].[#8:2]>>([#8:1].[#6][#8:2])	O
CO.9	[#6][#6][#6][#6][#8]>>[#6]1[#6][#6][#8][#6]1
CO.9.1	[#6][#6][#6][#6][#6][#8]>>[#6]1[#6][#6][#8][#6][#6]1
CO.10	[#6]=[#6].[#8]>>[#6][#6][#8]	O
CO.11	[#6:1][#6:2][#8]>>[#6:2][#6:1][#8]
CO.12	[#8][#6:2][#6:1]=[#8]>>[#8][#6:1][#6:2]=[#8]
COS.1	[#6][#16].[#8]>>[#6][#8].[#16]	O	S[Cs]
CP.1	([#6]).([#15])>>[#6][#15]	OP(O)=O
CS.1	([#16]).([#6])>>[#6][#16]	C
CS.1.1	([#16]).([#6])>>[#6][#16]	CC=O
CS.1.2	([#16]).([#6])>>[#6][#16]	OC(=O)CCC=O
CS.2	([#6]).([#16])>>[#6][#16]	S
CS.2.1	([#6]).([#16])>>[#6][#16]	S[Cs]
CS.3	([#6][#6]).([#16])>>[#6][#16].[#6]	S[Cs]	C(=O)O
NO.1	([#7]).([#8])>>[#7][#8]	O
NO.2	([#7]).([#8])>>[#7]=[#8]	O
NP.1	([#7]).([#15])>>[#7][#15]	OP(O)=O
OP.1	([#8]).([#15])>>[#8][#15]	OP(O)=O
OS.1	([#16]).([#8])>>[#8]=[#16]	O
OS.2	[#8:1].[#16][#8:2]>>[#8:1][#16].[#8:2]	OS(O)(=O)=O	O
S.1	([#16].[#16])>>[#16][#16]
S.2	[#16].[#16]>>[#16][#16]	itself
